# Supplementary material for: Knowledge enhanced bottom-up affordance grounding for robotic interaction
Source: PeerJ Comput Sci. 2024 Jul 5;10:e2097. doi: 10.7717/peerj-cs.2097 (PMC11232630; doi:10.7717/peerj-cs.2097)
Supplement: Supplemental Information 1 [file peerj-cs-10-2097-s001.zip]

Archive with 17,675 entries (9,998 files):
- IIT-AFF VL/masks/
- IIT-AFF VL/masks/00_00000090.png
- IIT-AFF VL/masks/00_00000097.png
- IIT-AFF VL/masks/00_00000116.png
- IIT-AFF VL/masks/00_00000127.png
- IIT-AFF VL/masks/00_00000133.png
- IIT-AFF VL/masks/00_00000137.png
- IIT-AFF VL/masks/00_00000141.png
- IIT-AFF VL/masks/00_00000148.png
- IIT-AFF VL/masks/00_00000154.png
- IIT-AFF VL/masks/00_00000158.png
- IIT-AFF VL/masks/00_00000162.png
- IIT-AFF VL/masks/00_00000166.png
- IIT-AFF VL/masks/01_00000089.png
- IIT-AFF VL/masks/01_00000093.png
- IIT-AFF VL/masks/01_00000097.png
- IIT-AFF VL/masks/01_00000105.png
- IIT-AFF VL/masks/01_00000109.png
- IIT-AFF VL/masks/01_00000113.png
- IIT-AFF VL/masks/01_00000117.png
- IIT-AFF VL/masks/01_00000121.png
- IIT-AFF VL/masks/01_00000125.png
- IIT-AFF VL/masks/01_00000129.png
- IIT-AFF VL/masks/01_00000133.png
- IIT-AFF VL/masks/01_00000137.png
- IIT-AFF VL/masks/01_00000141.png
- IIT-AFF VL/masks/01_00000145.png
- IIT-AFF VL/masks/01_00000149.png
- IIT-AFF VL/masks/01_00000153.png
- IIT-AFF VL/masks/01_00000157.png
- IIT-AFF VL/masks/01_00000161.png
- IIT-AFF VL/masks/01_00000165.png
- IIT-AFF VL/masks/01_00000169.png
- IIT-AFF VL/masks/01_00000173.png
- IIT-AFF VL/masks/01_00000177.png
- IIT-AFF VL/masks/01_00000181.png
- IIT-AFF VL/masks/01_00000185.png
- IIT-AFF VL/masks/01_00000189.png
- IIT-AFF VL/masks/01_00000193.png
- IIT-AFF VL/masks/01_00000197.png
- IIT-AFF VL/masks/01_00000201.png
- IIT-AFF VL/masks/01_00000205.png
- IIT-AFF VL/masks/01_00000209.png
- IIT-AFF VL/masks/01_00000213.png
- IIT-AFF VL/masks/01_00000217.png
- IIT-AFF VL/masks/01_00000221.png
- IIT-AFF VL/masks/01_00000228.png
- IIT-AFF VL/masks/01_00000232.png
- IIT-AFF VL/masks/01_00000236.png
- IIT-AFF VL/masks/01_00000241.png
- IIT-AFF VL/masks/01_00000246.png
- IIT-AFF VL/masks/01_00000250.png
- IIT-AFF VL/masks/01_00000255.png
- IIT-AFF VL/masks/01_00000259.png
- IIT-AFF VL/masks/01_00000321.png
- IIT-AFF VL/masks/01_00000325.png
- IIT-AFF VL/masks/01_00000330.png
- IIT-AFF VL/masks/01_00000335.png
- IIT-AFF VL/masks/01_00000342.png
- IIT-AFF VL/masks/02_00000045.png
- IIT-AFF VL/masks/02_00000050.png
- IIT-AFF VL/masks/02_00000056.png
- IIT-AFF VL/masks/02_00000060.png
- IIT-AFF VL/masks/02_00000064.png
- IIT-AFF VL/masks/02_00000068.png
- IIT-AFF VL/masks/02_00000073.png
- IIT-AFF VL/masks/02_00000077.png
- IIT-AFF VL/masks/02_00000081.png
- IIT-AFF VL/masks/02_00000085.png
- IIT-AFF VL/masks/02_00000089.png
- IIT-AFF VL/masks/02_00000093.png
- IIT-AFF VL/masks/02_00000098.png
- IIT-AFF VL/masks/02_00000102.png
- IIT-AFF VL/masks/02_00000106.png
- IIT-AFF VL/masks/02_00000110.png
- IIT-AFF VL/masks/02_00000116.png
- IIT-AFF VL/masks/02_00000120.png
- IIT-AFF VL/masks/02_00000124.png
- IIT-AFF VL/masks/02_00000128.png
- IIT-AFF VL/masks/02_00000301.png
- IIT-AFF VL/masks/02_00000305.png
- IIT-AFF VL/masks/02_00000309.png
- IIT-AFF VL/masks/02_00000313.png
- IIT-AFF VL/masks/02_00000317.png
- IIT-AFF VL/masks/02_00000321.png
- IIT-AFF VL/masks/02_00000325.png
- IIT-AFF VL/masks/02_00000330.png
- IIT-AFF VL/masks/02_00000334.png
- IIT-AFF VL/masks/02_00000338.png
- IIT-AFF VL/masks/02_00000343.png
- IIT-AFF VL/masks/02_00000347.png
- IIT-AFF VL/masks/02_00000351.png
- IIT-AFF VL/masks/02_00000356.png
- IIT-AFF VL/masks/02_00000360.png
- IIT-AFF VL/masks/02_00000364.png
- IIT-AFF VL/masks/03_00000030.png
- IIT-AFF VL/masks/03_00000054.png
- IIT-AFF VL/masks/03_00000082.png
- IIT-AFF VL/masks/03_00000119.png
- IIT-AFF VL/masks/03_00000143.png
- IIT-AFF VL/masks/03_00000171.png
- IIT-AFF VL/masks/03_00000192.png
- IIT-AFF VL/masks/03_00000221.png
- IIT-AFF VL/masks/03_00000256.png
- IIT-AFF VL/masks/03_00000282.png
- IIT-AFF VL/masks/03_00000302.png
- IIT-AFF VL/masks/03_00000326.png
- IIT-AFF VL/masks/03_00000351.png
- IIT-AFF VL/masks/03_00000374.png
- IIT-AFF VL/masks/03_00000403.png
- IIT-AFF VL/masks/03_00000427.png
- IIT-AFF VL/masks/03_00000446.png
- IIT-AFF VL/masks/03_00000466.png
- IIT-AFF VL/masks/03_00000483.png
- IIT-AFF VL/masks/03_00000509.png
- IIT-AFF VL/masks/03_00000517.png
- IIT-AFF VL/masks/03_00000542.png
- IIT-AFF VL/masks/03_00000557.png
- IIT-AFF VL/masks/03_00000602.png
- IIT-AFF VL/masks/03_00000622.png
- IIT-AFF VL/masks/03_00000646.png
- IIT-AFF VL/masks/03_00000664.png
- IIT-AFF VL/masks/03_00000677.png
- IIT-AFF VL/masks/03_00000700.png
- IIT-AFF VL/masks/03_00000714.png
- IIT-AFF VL/masks/03_00000741.png
- IIT-AFF VL/masks/03_00000794.png
- IIT-AFF VL/masks/03_00000834.png
- IIT-AFF VL/masks/03_00000867.png
- IIT-AFF VL/masks/03_00000901.png
- IIT-AFF VL/masks/03_00000969.png
- IIT-AFF VL/masks/04_00000030.png
- IIT-AFF VL/masks/04_00000066.png
- IIT-AFF VL/masks/04_00000083.png
- IIT-AFF VL/masks/04_00000086.png
- IIT-AFF VL/masks/04_00000090.png
- IIT-AFF VL/masks/04_00000094.png
- IIT-AFF VL/masks/04_00000098.png
- IIT-AFF VL/masks/04_00000102.png
- IIT-AFF VL/masks/04_00000106.png
- IIT-AFF VL/masks/04_00000110.png
- IIT-AFF VL/masks/04_00000114.png
- IIT-AFF VL/masks/04_00000118.png
- IIT-AFF VL/masks/04_00000122.png
- IIT-AFF VL/masks/04_00000126.png
- IIT-AFF VL/masks/04_00000130.png
- IIT-AFF VL/masks/04_00000134.png
- IIT-AFF VL/masks/04_00000138.png
- IIT-AFF VL/masks/04_00000142.png
- IIT-AFF VL/masks/04_00000146.png
- IIT-AFF VL/masks/04_00000150.png
- IIT-AFF VL/masks/04_00000154.png
- IIT-AFF VL/masks/04_00000159.png
- IIT-AFF VL/masks/04_00000163.png
- IIT-AFF VL/masks/04_00000167.png
- IIT-AFF VL/masks/04_00000171.png
- IIT-AFF VL/masks/04_00000348.png
- IIT-AFF VL/masks/04_00000352.png
- IIT-AFF VL/masks/04_00000356.png
- IIT-AFF VL/masks/04_00000359.png
- IIT-AFF VL/masks/04_00000363.png
- IIT-AFF VL/masks/04_00000367.png
- IIT-AFF VL/masks/04_00000371.png
- IIT-AFF VL/masks/04_00000376.png
- IIT-AFF VL/masks/04_00000380.png
- IIT-AFF VL/masks/04_00000384.png
- IIT-AFF VL/masks/04_00000388.png
- IIT-AFF VL/masks/04_00000392.png
- IIT-AFF VL/masks/04_00000396.png
- IIT-AFF VL/masks/04_00000401.png
- IIT-AFF VL/masks/04_00000405.png
- IIT-AFF VL/masks/04_00000411.png
- IIT-AFF VL/masks/04_00000415.png
- IIT-AFF VL/masks/04_00000420.png
- IIT-AFF VL/masks/04_00000424.png
- IIT-AFF VL/masks/04_00000429.png
- IIT-AFF VL/masks/04_00000435.png
- IIT-AFF VL/masks/04_00000439.png
- IIT-AFF VL/masks/04_00000443.png
- IIT-AFF VL/masks/04_00000447.png
- IIT-AFF VL/masks/04_00000500.png
- IIT-AFF VL/masks/04_00000577.png
- IIT-AFF VL/masks/04_00000628.png
- IIT-AFF VL/masks/04_00000633.png
- IIT-AFF VL/masks/04_00000637.png
- IIT-AFF VL/masks/04_00000643.png
- IIT-AFF VL/masks/04_00000648.png
- IIT-AFF VL/masks/04_00000654.png
- IIT-AFF VL/masks/04_00000659.png
- IIT-AFF VL/masks/04_00000681.png
- IIT-AFF VL/masks/04_00000685.png
- IIT-AFF VL/masks/04_00000689.png
- IIT-AFF VL/masks/05_00000107.png
- IIT-AFF VL/masks/05_00000111.png
- IIT-AFF VL/masks/05_00000115.png
- IIT-AFF VL/masks/05_00000119.png
- IIT-AFF VL/masks/05_00000123.png
- IIT-AFF VL/masks/05_00000127.png
- IIT-AFF VL/masks/05_00000131.png
- IIT-AFF VL/masks/05_00000137.png
- IIT-AFF VL/masks/05_00000141.png
- IIT-AFF VL/masks/05_00000145.png
- IIT-AFF VL/masks/05_00000149.png
- IIT-AFF VL/masks/05_00000153.png
- IIT-AFF VL/masks/05_00000160.png
- IIT-AFF VL/masks/05_00000164.png
- IIT-AFF VL/masks/05_00000168.png
- IIT-AFF VL/masks/05_00000172.png
- IIT-AFF VL/masks/05_00000179.png
- IIT-AFF VL/masks/05_00000185.png
- IIT-AFF VL/masks/05_00000192.png
- IIT-AFF VL/masks/05_00000196.png
- IIT-AFF VL/masks/05_00000245.png
- IIT-AFF VL/masks/05_00000249.png
- IIT-AFF VL/masks/05_00000253.png
- IIT-AFF VL/masks/05_00000263.png
- IIT-AFF VL/masks/05_00000267.png
- IIT-AFF VL/masks/05_00000271.png
- IIT-AFF VL/masks/05_00000277.png
- IIT-AFF VL/masks/05_00000283.png
- IIT-AFF VL/masks/05_00000290.png
- IIT-AFF VL/masks/05_00000296.png
- IIT-AFF VL/masks/05_00000304.png
- IIT-AFF VL/masks/05_00000314.png
- IIT-AFF VL/masks/05_00000326.png
- IIT-AFF VL/masks/05_00000341.png
- IIT-AFF VL/masks/05_00000395.png
- IIT-AFF VL/masks/05_00000480.png
- IIT-AFF VL/masks/06_00000014.png
- IIT-AFF VL/masks/06_00000343.png
- IIT-AFF VL/masks/06_00000417.png
- IIT-AFF VL/masks/06_00000469.png
- IIT-AFF VL/masks/06_00000487.png
- IIT-AFF VL/masks/06_00000502.png
- IIT-AFF VL/masks/06_00000514.png
- IIT-AFF VL/masks/06_00000526.png
- IIT-AFF VL/masks/06_00000543.png
- IIT-AFF VL/masks/06_00000553.png
- IIT-AFF VL/masks/06_00000561.png
- IIT-AFF VL/masks/06_00000570.png
- IIT-AFF VL/masks/06_00000580.png
- IIT-AFF VL/masks/06_00000596.png
- IIT-AFF VL/masks/06_00000607.png
- IIT-AFF VL/masks/06_00000617.png
- IIT-AFF VL/masks/06_00000625.png
- IIT-AFF VL/masks/06_00000633.png
- IIT-AFF VL/masks/06_00000641.png
- IIT-AFF VL/masks/06_00000649.png
- IIT-AFF VL/masks/06_00000657.png
- IIT-AFF VL/masks/06_00000662.png
- IIT-AFF VL/masks/06_00000669.png
- IIT-AFF VL/masks/06_00000743.png
- IIT-AFF VL/masks/07_00000270.png
- IIT-AFF VL/masks/07_00000278.png
- IIT-AFF VL/masks/07_00000286.png
- IIT-AFF VL/masks/07_00000294.png
- IIT-AFF VL/masks/07_00000303.png
- IIT-AFF VL/masks/07_00000311.png
- IIT-AFF VL/masks/07_00000321.png
- IIT-AFF VL/masks/07_00000330.png
- IIT-AFF VL/masks/07_00000338.png
- IIT-AFF VL/masks/07_00000348.png
- IIT-AFF VL/masks/07_00000358.png
- IIT-AFF VL/masks/07_00000441.png
- IIT-AFF VL/masks/07_00000509.png
- IIT-AFF VL/masks/07_00000516.png
- IIT-AFF VL/masks/07_00000524.png
- IIT-AFF VL/masks/07_00000532.png
- IIT-AFF VL/masks/07_00000540.png
- IIT-AFF VL/masks/07_00000550.png
- IIT-AFF VL/masks/07_00000558.png
- IIT-AFF VL/masks/07_00000567.png
- IIT-AFF VL/masks/07_00000577.png
- IIT-AFF VL/masks/07_00000587.png
- IIT-AFF VL/masks/07_00000628.png
- IIT-AFF VL/masks/07_00000664.png
- IIT-AFF VL/masks/07_00000742.png
- IIT-AFF VL/masks/08_00000117.png
- IIT-AFF VL/masks/08_00000125.png
- IIT-AFF VL/masks/08_00000133.png
- IIT-AFF VL/masks/08_00000141.png
- IIT-AFF VL/masks/08_00000149.png
- IIT-AFF VL/masks/08_00000157.png
- IIT-AFF VL/masks/08_00000163.png
- IIT-AFF VL/masks/08_00000171.png
- IIT-AFF VL/masks/08_00000180.png
- IIT-AFF VL/masks/08_00000252.png
- IIT-AFF VL/masks/08_00000260.png
- IIT-AFF VL/masks/08_00000269.png
- IIT-AFF VL/masks/08_00000278.png
- IIT-AFF VL/masks/08_00000287.png
- IIT-AFF VL/masks/08_00000385.png
- IIT-AFF VL/masks/09_00000047.png
- IIT-AFF VL/masks/09_00000055.png
- IIT-AFF VL/masks/09_00000063.png
- IIT-AFF VL/masks/09_00000071.png
- IIT-AFF VL/masks/09_00000079.png
- IIT-AFF VL/masks/09_00000087.png
- IIT-AFF VL/masks/09_00000097.png
- IIT-AFF VL/masks/09_00000105.png
[truncated: 9,700 more entries]
