# Supplementary material for: Knowledge enhanced bottom-up affordance grounding for robotic interaction
Source: PeerJ Comput Sci. 2024 Jul 5;10:e2097. doi: 10.7717/peerj-cs.2097 (PMC11232630; doi:10.7717/peerj-cs.2097)
Supplement: Supplemental Information 2 [file peerj-cs-10-2097-s002.zip]

Archive with 14,145 entries (9,998 files):
- UMD VL/expression/
- UMD VL/expression/bowl0100000001.txt
- UMD VL/expression/bowl0100000002.txt
- UMD VL/expression/bowl0100000003.txt
- UMD VL/expression/bowl0100000004.txt
- UMD VL/expression/bowl0100000005.txt
- UMD VL/expression/bowl0100000006.txt
- UMD VL/expression/bowl0100000007.txt
- UMD VL/expression/bowl0100000008.txt
- UMD VL/expression/bowl0100000009.txt
- UMD VL/expression/bowl0100000010.txt
- UMD VL/expression/bowl0100000011.txt
- UMD VL/expression/bowl0100000012.txt
- UMD VL/expression/bowl0100000013.txt
- UMD VL/expression/bowl0100000014.txt
- UMD VL/expression/bowl0100000015.txt
- UMD VL/expression/bowl0100000016.txt
- UMD VL/expression/bowl0100000017.txt
- UMD VL/expression/bowl0100000018.txt
- UMD VL/expression/bowl0100000019.txt
- UMD VL/expression/bowl0100000020.txt
- UMD VL/expression/bowl0100000021.txt
- UMD VL/expression/bowl0100000022.txt
- UMD VL/expression/bowl0100000023.txt
- UMD VL/expression/bowl0100000024.txt
- UMD VL/expression/bowl0100000025.txt
- UMD VL/expression/bowl0100000026.txt
- UMD VL/expression/bowl0100000027.txt
- UMD VL/expression/bowl0100000028.txt
- UMD VL/expression/bowl0100000029.txt
- UMD VL/expression/bowl0100000030.txt
- UMD VL/expression/bowl0100000031.txt
- UMD VL/expression/bowl0100000032.txt
- UMD VL/expression/bowl0100000033.txt
- UMD VL/expression/bowl0100000034.txt
- UMD VL/expression/bowl0100000035.txt
- UMD VL/expression/bowl0100000036.txt
- UMD VL/expression/bowl0100000037.txt
- UMD VL/expression/bowl0100000038.txt
- UMD VL/expression/bowl0100000039.txt
- UMD VL/expression/bowl0100000040.txt
- UMD VL/expression/bowl0100000041.txt
- UMD VL/expression/bowl0100000042.txt
- UMD VL/expression/bowl0100000043.txt
- UMD VL/expression/bowl0100000044.txt
- UMD VL/expression/bowl0100000045.txt
- UMD VL/expression/bowl0100000046.txt
- UMD VL/expression/bowl0100000047.txt
- UMD VL/expression/bowl0100000048.txt
- UMD VL/expression/bowl0100000049.txt
- UMD VL/expression/bowl0100000050.txt
- UMD VL/expression/bowl0100000051.txt
- UMD VL/expression/bowl0100000052.txt
- UMD VL/expression/bowl0100000053.txt
- UMD VL/expression/bowl0100000054.txt
- UMD VL/expression/bowl0100000055.txt
- UMD VL/expression/bowl0100000056.txt
- UMD VL/expression/bowl0100000057.txt
- UMD VL/expression/bowl0100000058.txt
- UMD VL/expression/bowl0100000059.txt
- UMD VL/expression/bowl0100000060.txt
- UMD VL/expression/bowl0100000061.txt
- UMD VL/expression/bowl0100000062.txt
- UMD VL/expression/bowl0100000063.txt
- UMD VL/expression/bowl0100000064.txt
- UMD VL/expression/bowl0100000065.txt
- UMD VL/expression/bowl0100000066.txt
- UMD VL/expression/bowl0100000067.txt
- UMD VL/expression/bowl0100000068.txt
- UMD VL/expression/bowl0100000069.txt
- UMD VL/expression/bowl0100000070.txt
- UMD VL/expression/bowl0100000071.txt
- UMD VL/expression/bowl0100000072.txt
- UMD VL/expression/bowl0100000073.txt
- UMD VL/expression/bowl0100000074.txt
- UMD VL/expression/bowl0100000075.txt
- UMD VL/expression/bowl0100000076.txt
- UMD VL/expression/bowl0100000077.txt
- UMD VL/expression/bowl0100000078.txt
- UMD VL/expression/bowl0100000079.txt
- UMD VL/expression/bowl0100000080.txt
- UMD VL/expression/bowl0100000081.txt
- UMD VL/expression/bowl0100000082.txt
- UMD VL/expression/bowl0100000083.txt
- UMD VL/expression/bowl0100000084.txt
- UMD VL/expression/bowl0100000085.txt
- UMD VL/expression/bowl0100000086.txt
- UMD VL/expression/bowl0100000087.txt
- UMD VL/expression/bowl0100000088.txt
- UMD VL/expression/bowl0100000089.txt
- UMD VL/expression/bowl0100000090.txt
- UMD VL/expression/bowl0100000091.txt
- UMD VL/expression/bowl0100000092.txt
- UMD VL/expression/bowl0100000093.txt
- UMD VL/expression/bowl0100000094.txt
- UMD VL/expression/bowl0100000095.txt
- UMD VL/expression/bowl0100000096.txt
- UMD VL/expression/bowl0100000097.txt
- UMD VL/expression/bowl0100000098.txt
- UMD VL/expression/bowl0100000099.txt
- UMD VL/expression/bowl0100000100.txt
- UMD VL/expression/bowl0100000101.txt
- UMD VL/expression/bowl0100000102.txt
- UMD VL/expression/bowl0100000103.txt
- UMD VL/expression/bowl0100000104.txt
- UMD VL/expression/bowl0100000105.txt
- UMD VL/expression/bowl0100000106.txt
- UMD VL/expression/bowl0100000107.txt
- UMD VL/expression/bowl0100000108.txt
- UMD VL/expression/bowl0100000109.txt
- UMD VL/expression/bowl0100000110.txt
- UMD VL/expression/bowl0100000111.txt
- UMD VL/expression/bowl0100000112.txt
- UMD VL/expression/bowl0100000113.txt
- UMD VL/expression/bowl0100000114.txt
- UMD VL/expression/bowl0100000115.txt
- UMD VL/expression/bowl0100000116.txt
- UMD VL/expression/bowl0100000117.txt
- UMD VL/expression/bowl0100000118.txt
- UMD VL/expression/bowl0100000119.txt
- UMD VL/expression/bowl0100000120.txt
- UMD VL/expression/bowl0100000121.txt
- UMD VL/expression/bowl0100000122.txt
- UMD VL/expression/bowl0100000123.txt
- UMD VL/expression/bowl0100000124.txt
- UMD VL/expression/bowl0100000125.txt
- UMD VL/expression/bowl0100000126.txt
- UMD VL/expression/bowl0100000127.txt
- UMD VL/expression/bowl0100000128.txt
- UMD VL/expression/bowl0100000129.txt
- UMD VL/expression/bowl0100000130.txt
- UMD VL/expression/bowl0100000131.txt
- UMD VL/expression/bowl0100000132.txt
- UMD VL/expression/bowl0100000133.txt
- UMD VL/expression/bowl0100000134.txt
- UMD VL/expression/bowl0100000135.txt
- UMD VL/expression/bowl0100000136.txt
- UMD VL/expression/bowl0100000137.txt
- UMD VL/expression/bowl0100000138.txt
- UMD VL/expression/bowl0100000139.txt
- UMD VL/expression/bowl0100000140.txt
- UMD VL/expression/bowl0100000141.txt
- UMD VL/expression/bowl0100000142.txt
- UMD VL/expression/bowl0100000143.txt
- UMD VL/expression/bowl0100000144.txt
- UMD VL/expression/bowl0100000145.txt
- UMD VL/expression/bowl0100000146.txt
- UMD VL/expression/bowl0100000147.txt
- UMD VL/expression/bowl0100000148.txt
- UMD VL/expression/bowl0100000149.txt
- UMD VL/expression/bowl0100000150.txt
- UMD VL/expression/bowl0100000151.txt
- UMD VL/expression/bowl0100000152.txt
- UMD VL/expression/bowl0100000153.txt
- UMD VL/expression/bowl0100000154.txt
- UMD VL/expression/bowl0100000155.txt
- UMD VL/expression/bowl0100000156.txt
- UMD VL/expression/bowl0100000157.txt
- UMD VL/expression/bowl0100000158.txt
- UMD VL/expression/bowl0100000159.txt
- UMD VL/expression/bowl0100000160.txt
- UMD VL/expression/bowl0100000161.txt
- UMD VL/expression/bowl0100000162.txt
- UMD VL/expression/bowl0100000163.txt
- UMD VL/expression/bowl0100000164.txt
- UMD VL/expression/bowl0100000165.txt
- UMD VL/expression/bowl0100000166.txt
- UMD VL/expression/bowl0100000167.txt
- UMD VL/expression/bowl0100000168.txt
- UMD VL/expression/bowl0100000169.txt
- UMD VL/expression/bowl0100000170.txt
- UMD VL/expression/bowl0100000171.txt
- UMD VL/expression/bowl0100000172.txt
- UMD VL/expression/bowl0100000173.txt
- UMD VL/expression/bowl0100000174.txt
- UMD VL/expression/bowl0100000175.txt
- UMD VL/expression/bowl0100000176.txt
- UMD VL/expression/bowl0100000177.txt
- UMD VL/expression/bowl0100000178.txt
- UMD VL/expression/bowl0100000179.txt
- UMD VL/expression/bowl0100000180.txt
- UMD VL/expression/bowl0100000181.txt
- UMD VL/expression/bowl0100000182.txt
- UMD VL/expression/bowl0100000183.txt
- UMD VL/expression/bowl0100000184.txt
- UMD VL/expression/bowl0100000185.txt
- UMD VL/expression/bowl0100000186.txt
- UMD VL/expression/bowl0100000187.txt
- UMD VL/expression/bowl0100000188.txt
- UMD VL/expression/bowl0100000189.txt
- UMD VL/expression/bowl0100000190.txt
- UMD VL/expression/bowl0100000191.txt
- UMD VL/expression/bowl0100000192.txt
- UMD VL/expression/bowl0100000193.txt
- UMD VL/expression/bowl0100000194.txt
- UMD VL/expression/bowl0100000195.txt
- UMD VL/expression/bowl0100000196.txt
- UMD VL/expression/bowl0100000197.txt
- UMD VL/expression/bowl0100000198.txt
- UMD VL/expression/bowl0100000199.txt
- UMD VL/expression/bowl0100000200.txt
- UMD VL/expression/bowl0100000201.txt
- UMD VL/expression/bowl0100000202.txt
- UMD VL/expression/bowl0100000203.txt
- UMD VL/expression/bowl0100000204.txt
- UMD VL/expression/bowl0100000205.txt
- UMD VL/expression/bowl0100000206.txt
- UMD VL/expression/bowl0100000207.txt
- UMD VL/expression/bowl0100000208.txt
- UMD VL/expression/bowl0100000209.txt
- UMD VL/expression/bowl0100000210.txt
- UMD VL/expression/bowl0100000211.txt
- UMD VL/expression/bowl0100000212.txt
- UMD VL/expression/bowl0100000213.txt
- UMD VL/expression/bowl0100000214.txt
- UMD VL/expression/bowl0100000215.txt
- UMD VL/expression/bowl0100000216.txt
- UMD VL/expression/bowl0100000217.txt
- UMD VL/expression/bowl0100000218.txt
- UMD VL/expression/bowl0100000219.txt
- UMD VL/expression/bowl0100000220.txt
- UMD VL/expression/bowl0100000221.txt
- UMD VL/expression/bowl0100000222.txt
- UMD VL/expression/bowl0100000223.txt
- UMD VL/expression/bowl0100000224.txt
- UMD VL/expression/bowl0100000225.txt
- UMD VL/expression/bowl0100000226.txt
- UMD VL/expression/bowl0100000227.txt
- UMD VL/expression/bowl0100000228.txt
- UMD VL/expression/bowl0100000229.txt
- UMD VL/expression/bowl0100000230.txt
- UMD VL/expression/bowl0100000231.txt
- UMD VL/expression/bowl0100000232.txt
- UMD VL/expression/bowl0100000233.txt
- UMD VL/expression/bowl0100000234.txt
- UMD VL/expression/bowl0100000235.txt
- UMD VL/expression/bowl0100000236.txt
- UMD VL/expression/bowl0100000237.txt
- UMD VL/expression/bowl0200000001.txt
- UMD VL/expression/bowl0200000002.txt
- UMD VL/expression/bowl0200000003.txt
- UMD VL/expression/bowl0200000004.txt
- UMD VL/expression/bowl0200000005.txt
- UMD VL/expression/bowl0200000006.txt
- UMD VL/expression/bowl0200000007.txt
- UMD VL/expression/bowl0200000008.txt
- UMD VL/expression/bowl0200000009.txt
- UMD VL/expression/bowl0200000010.txt
- UMD VL/expression/bowl0200000011.txt
- UMD VL/expression/bowl0200000012.txt
- UMD VL/expression/bowl0200000013.txt
- UMD VL/expression/bowl0200000014.txt
- UMD VL/expression/bowl0200000015.txt
- UMD VL/expression/bowl0200000016.txt
- UMD VL/expression/bowl0200000017.txt
- UMD VL/expression/bowl0200000018.txt
- UMD VL/expression/bowl0200000019.txt
- UMD VL/expression/bowl0200000020.txt
- UMD VL/expression/bowl0200000021.txt
- UMD VL/expression/bowl0200000022.txt
- UMD VL/expression/bowl0200000023.txt
- UMD VL/expression/bowl0200000024.txt
- UMD VL/expression/bowl0200000025.txt
- UMD VL/expression/bowl0200000026.txt
- UMD VL/expression/bowl0200000027.txt
- UMD VL/expression/bowl0200000028.txt
- UMD VL/expression/bowl0200000029.txt
- UMD VL/expression/bowl0200000030.txt
- UMD VL/expression/bowl0200000031.txt
- UMD VL/expression/bowl0200000032.txt
- UMD VL/expression/bowl0200000033.txt
- UMD VL/expression/bowl0200000034.txt
- UMD VL/expression/bowl0200000035.txt
- UMD VL/expression/bowl0200000036.txt
- UMD VL/expression/bowl0200000037.txt
- UMD VL/expression/bowl0200000038.txt
- UMD VL/expression/bowl0200000039.txt
- UMD VL/expression/bowl0200000040.txt
- UMD VL/expression/bowl0200000041.txt
- UMD VL/expression/bowl0200000042.txt
- UMD VL/expression/bowl0200000043.txt
- UMD VL/expression/bowl0200000044.txt
- UMD VL/expression/bowl0200000045.txt
- UMD VL/expression/bowl0200000046.txt
- UMD VL/expression/bowl0200000047.txt
- UMD VL/expression/bowl0200000048.txt
- UMD VL/expression/bowl0200000049.txt
- UMD VL/expression/bowl0200000050.txt
- UMD VL/expression/bowl0200000051.txt
- UMD VL/expression/bowl0200000052.txt
- UMD VL/expression/bowl0200000053.txt
- UMD VL/expression/bowl0200000054.txt
- UMD VL/expression/bowl0200000055.txt
- UMD VL/expression/bowl0200000056.txt
- UMD VL/expression/bowl0200000057.txt
- UMD VL/expression/bowl0200000058.txt
- UMD VL/expression/bowl0200000059.txt
- UMD VL/expression/bowl0200000060.txt
- UMD VL/expression/bowl0200000061.txt
- UMD VL/expression/bowl0200000062.txt
[truncated: 9,700 more entries]
