# Supplementary material for: Knowledge enhanced bottom-up affordance grounding for robotic interaction
Source: PeerJ Comput Sci. 2024 Jul 5;10:e2097. doi: 10.7717/peerj-cs.2097 (PMC11232630; doi:10.7717/peerj-cs.2097)
Supplement: Supplemental Information 2 [file peerj-cs-10-2097-s002.zip › UMD VL/expression/bowl0100000001.txt]

use the bowl to contain
